# Supplementary material for: Acceleration of opportunistic atrial fibrillation screening for elderly patients in routine primary care
Source: PLoS One. 2020 Dec 30;15(12):e0244240. doi: 10.1371/journal.pone.0244240 (PMC7773196; doi:10.1371/journal.pone.0244240)
Supplement: S3 Dataset — (XLSX) [file pone.0244240.s006.xlsx]

## Sheet: Difinition
Dataset	Variable	Types of data	Length	Item	Code
AllAF	MDVPatientID	Numerical value	8	Patient ID
AllAF	AFpre	Numerical value	8	Pre-campaign period_AF	1:Yes
AllAF	AFctrl	Numerical value	8	Campaign period_AF	1:Yes
AllAF	NewAFCtrlDt	Numerical value	8	Date of newly diagnosis for AF_Pre-campaign period
AllAF	NewAFCtrl	Numerical value	8	Date of newly diagnosis for AF_Campaign period	1:Yes
AllAF	AFprg	Numerical value	8	Ptietns with history of AF_Campaign period	1:Yes
AllAF	NewAFprogDt	Numerical value	8	Date of newly diagnosis for AF_Campaign period
AllAF	NewAFProg	Numerical value	8	Newly dignosed AF patietns_Campaign period	1:Yes
BG	MDVPatientID	Numerical value	8	Patient ID
BG	Sex	Numerical value	8	Gender	1:Male 2:Female
BG	AgePreCtrl	Numerical value	8	Age_prior to Pre-campaign period
BG	AgeCtrl	Numerical value	8	Age_ Pre-campaign period
BG	AgeProg	Numerical value	8	Age_ Campaign period
BG	paroxysmal	Numerical value	8	type of AF(Paroxysmal)	1:Yes 2:No
BG	HF_c	Numerical value	8	Comorbidity of HF_pre-campaign period	1:Yes 2:No
BG	HF_p	Numerical value	8	Comorbidity of HF_Campaign period	1:Yes 2:No
BG	HT_c	Numerical value	8	Comorbidity of Hypertension_pre-campaign period	1:Yes 2:No
BG	HT_p	Numerical value	8	Comorbidity of Hypertension_Campaign period	1:Yes 2:No
BG	DB_c	Numerical value	8	Comorbidity of Diabetes_pre-campaign period	1:Yes 2:No
BG	DB_p	Numerical value	8	Comorbidity of Diabetes_Campaign period	1:Yes 2:No
BG	ST_c	Numerical value	8	Comorbidity of IS TIA_pre-campaign period	1:Yes 2:No
BG	ST_p	Numerical value	8	Comorbidity of IS TIA_Campaign period	1:Yes 2:No
BG	IHD_c	Numerical value	8	Comorbidity of IHD_pre-campaign period	1:Yes 2:No
BG	IHD_p	Numerical value	8	Comorbidity of IHD_Campaign period	1:Yes 2:No
BG	CHADs2Ctrl	Numerical value	8	CHADs2_pre-campaign period
BG	CHADs2Prog	Numerical value	8	CHADs2_Campaign period
